# Supplementary material for: Gluten-Free Flatbread with Carob Flour and Sourdough: Nutritional Composition, Technological Properties and Storage Stability
Source: Foods. 2026 Apr 25;15(9):1504. doi: 10.3390/foods15091504 (PMC13163807; doi:10.3390/foods15091504)
Supplement: Supplementary file 1 [file foods-15-01504-s001.zip]

Archive with 1 entries (1 files):
- foods-4250417-supplementary.pdf
